# Supplementary material for: Effects of Web-Based Education Program for Self-Urination Management of Patients with Spinal Cord Injuries in Community: Preliminary Study
Source: Healthcare (Basel). 2025 Aug 22;13(17):2088. doi: 10.3390/healthcare13172088 (PMC12427937; doi:10.3390/healthcare13172088)
Supplement: Supplementary file 1 [file healthcare-13-02088-s001.zip]

Archive with 1 entries (1 files):
- healthcare-3783964-supplementary.pdf
